# Supplementary material for: Vitex negundo L. Essential Oil: Odorant Binding Protein Efficiency Using Molecular Docking Approach and Studies of the Mosquito Repellent
Source: Insects. 2021 Nov 26;12(12):1061. doi: 10.3390/insects12121061 (PMC8703855; doi:10.3390/insects12121061)
Supplement: Supplementary file 1 [file insects-12-01061-s001.zip]

Archive with 7 entries (7 files):
- Figure S1.jpg
- Figure S2.jpg
- Figure S3.jpg
- Figure S4.jpg
- Figure S5.jpg
- Figure S6.jpg
- insects-1461785-supplementary tables.pdf
